# Supplementary material for: Ophthalmic and Genetic Features of Bardet Biedl Syndrome in a German Cohort
Source: Genes (Basel). 2022 Jul 8;13(7):1218. doi: 10.3390/genes13071218 (PMC9322102; doi:10.3390/genes13071218)
Supplement: Supplementary file 1 [file genes-13-01218-s001.zip]

Archive with 3 entries (3 files):
- Supplementary Table S4_Ophthalmology_Gene.pdf
- Supplementary Table S5_systemic findings-Gene.pdf
- Supplementary Tables S1-S3.pdf
